# Supplementary material for: Results of COVID-19 Surveillance in a Large United States Pediatric Healthcare System over One Year
Source: Children (Basel). 2021 Aug 30;8(9):752. doi: 10.3390/children8090752 (PMC8468442; doi:10.3390/children8090752)
Supplement: Supplementary file 1 [file children-08-00752-s001.zip]

Archive with 2 entries (2 files):
- Supplemental figure 1.pdf
- Supplemental Table 1.pdf
